# Supplementary material for: Causality between Sex Hormones and Bone Mineral Density in Childhood: Age- and Tanner-Stage-Matched Sex Hormone Level May Be an Early Indicator of Pediatric Bone Fragility
Source: Biomedicines. 2024 May 25;12(6):1173. doi: 10.3390/biomedicines12061173 (PMC11200954; doi:10.3390/biomedicines12061173)
Supplement: Supplementary file 1 [file biomedicines-12-01173-s001.zip]

Archive with 1 entries (1 files):
- biomedicines-2978617-supplementary.pdf
